# Supplementary material for: Strong Gene Flow Undermines Local Adaptations in a Host Parasite System
Source: Insects. 2020 Sep 1;11(9):585. doi: 10.3390/insects11090585 (PMC7564341; doi:10.3390/insects11090585)
Supplement: Supplementary file 1 [file insects-11-00585-s001.zip]

Archive with 3 entries (3 files):
- Sepp_et al_supplement Figures S1-S2.docx
- Sepp_et al_supplement Molecular methods.docx
- Sepp_et al_supplement Tables S1-S10.docx
